# Supplementary material for: A Novel Feature Extraction Method with Feature Selection to Identify Golgi-Resident Protein Types from Imbalanced Data
Source: Int J Mol Sci. 2016 Feb 6;17(2):218. doi: 10.3390/ijms17020218 (PMC4783950; doi:10.3390/ijms17020218)
Supplement: Supplementary file 1 [file ijms-17-00218-s001.zip]

Archive with 3 entries (3 files):
- Table S1.xls
- Table S2.xls
- Table S3.xls
