# Supplementary material for: A Novel Feature Extraction Method with Feature Selection to Identify Golgi-Resident Protein Types from Imbalanced Data
Source: Int J Mol Sci. 2016 Feb 6;17(2):218. doi: 10.3390/ijms17020218 (PMC4783950; doi:10.3390/ijms17020218)
Supplement: Supplementary file 1 [file ijms-17-00218-s001.zip › Table S2.xls]

## Sheet: Sheet1
INDEX	FEATURE NAME
1	CSP-ED-PSSM_2
2	CSP-ED-PSSM_16
3	CSP-Bi-gram PSSM_20
4	CSP-Bi-gram PSSM_3
5	CSP-ED-PSSM_20
6	3-gap DC_375
7	3-gap DC_63
8	3-gap DC_300
9	3-gap DC_292
10	CSP-Bi-gram PSSM_5
11	3-gap DC_344
12	3-gap DC_267
13	3-gap DC_308
14	3-gap DC_182
15	3-gap DC_371
16	3-gap DC_306
17	3-gap DC_298
18	CSP-ED-PSSM_14
19	3-gap DC_113
20	3-gap DC_383
21	3-gap DC_270
22	CSP-Bi-gram PSSM_11
23	3-gap DC_245
24	3-gap DC_110
25	3-gap DC_234
26	CSP-ED-PSSM_19
27	CSP-PSSM-DC_17
28	3-gap DC_374
29	3-gap DC_350
30	3-gap DC_266
31	3-gap DC_399
32	CSP-ED-PSSM_15
33	3-gap DC_380
34	3-gap DC_373
35	3-gap DC_286
36	3-gap DC_235
37	3-gap DC_224
38	3-gap DC_147
39	CSP-ED-PSSM_12
40	3-gap DC_221
41	3-gap DC_349
42	3-gap DC_394
43	CSP-ED-PSSM_8
44	3-gap DC_173
45	3-gap DC_216
46	3-gap DC_343
47	3-gap DC_175
48	3-gap DC_26
49	CSP-Bi-gram PSSM_15
50	3-gap DC_137
51	3-gap DC_160
52	3-gap DC_333
53	3-gap DC_186
54	3-gap DC_362
55	3-gap DC_19
56	3-gap DC_215
57	CSP-PSSM-DC_16
58	3-gap DC_389
59	3-gap DC_314
60	CSP-ED-PSSM_7
61	3-gap DC_341
62	3-gap DC_177
63	3-gap DC_187
64	3-gap DC_193
65	CSP-ED-PSSM_13
66	CSP-PSSM-DC_1
67	3-gap DC_272
68	3-gap DC_240
69	3-gap DC_324
70	3-gap DC_206
71	3-gap DC_33
72	3-gap DC_218
73	3-gap DC_208
74	3-gap DC_107
75	3-gap DC_339
76	3-gap DC_98
77	3-gap DC_390
78	3-gap DC_307
79	3-gap DC_368
80	3-gap DC_264
81	3-gap DC_317
82	CSP-Bi-gram PSSM_10
83	3-gap DC_52
84	CSP-PSSM-DC_15
85	3-gap DC_353
86	3-gap DC_189
87	3-gap DC_269
88	3-gap DC_398
89	3-gap DC_196
90	3-gap DC_188
91	3-gap DC_297
92	3-gap DC_48
93	3-gap DC_212
94	3-gap DC_163
95	3-gap DC_370
96	3-gap DC_356
97	3-gap DC_377
98	3-gap DC_209
99	3-gap DC_53
100	CSP-Bi-gram PSSM_8
101	3-gap DC_345
102	CSP-Bi-gram PSSM_16
103	3-gap DC_78
104	CSP-PSSM-DC_10
105	3-gap DC_207
106	3-gap DC_384
107	3-gap DC_59
108	3-gap DC_331
109	3-gap DC_225
110	3-gap DC_43
111	3-gap DC_194
112	CSP-PSSM-DC_9
113	CSP-PSSM-DC_5
114	3-gap DC_256
115	3-gap DC_262
116	3-gap DC_166
117	3-gap DC_303
118	3-gap DC_220
119	3-gap DC_79
120	3-gap DC_232
121	3-gap DC_67
122	3-gap DC_136
123	3-gap DC_142
124	3-gap DC_354
125	CSP-PSSM-DC_2
126	3-gap DC_105
127	3-gap DC_360
128	3-gap DC_378
129	3-gap DC_290
130	3-gap DC_369
131	3-gap DC_165
132	3-gap DC_393
133	3-gap DC_184
134	CSP-ED-PSSM_4
135	3-gap DC_195
136	3-gap DC_330
137	3-gap DC_310
138	3-gap DC_244
139	3-gap DC_118
140	3-gap DC_95
141	3-gap DC_293
142	3-gap DC_359
143	3-gap DC_301
144	3-gap DC_58
145	3-gap DC_65
146	3-gap DC_10
147	3-gap DC_260
148	CSP-ED-PSSM_5
149	3-gap DC_347
150	3-gap DC_329
151	3-gap DC_217
152	3-gap DC_57
153	3-gap DC_233
154	3-gap DC_132
155	3-gap DC_361
156	3-gap DC_140
157	3-gap DC_346
158	3-gap DC_76
159	3-gap DC_112
160	3-gap DC_237
161	3-gap DC_64
162	CSP-PSSM-DC_3
163	3-gap DC_90
164	3-gap DC_122
165	3-gap DC_289
166	3-gap DC_36
167	3-gap DC_366
168	3-gap DC_47
169	3-gap DC_231
170	3-gap DC_239
171	3-gap DC_335
172	3-gap DC_16
173	CSP-PSSM-DC_6
174	3-gap DC_311
175	3-gap DC_284
176	3-gap DC_185
177	3-gap DC_97
178	3-gap DC_6
179	3-gap DC_17
180	3-gap DC_120
181	3-gap DC_258
182	CSP-PSSM-DC_13
183	3-gap DC_305
184	3-gap DC_190
185	3-gap DC_243
186	3-gap DC_152
187	3-gap DC_283
188	3-gap DC_332
189	3-gap DC_392
190	CSP-Bi-gram PSSM_18
191	3-gap DC_13
192	3-gap DC_271
193	3-gap DC_134
194	3-gap DC_41
195	3-gap DC_87
196	CSP-Bi-gram PSSM_19
197	3-gap DC_386
198	CSP-Bi-gram PSSM_20
199	3-gap DC_116
200	3-gap DC_159
201	CSP-Bi-gram PSSM_1
202	CSP-ED-PSSM_18
203	3-gap DC_109
204	3-gap DC_334
205	3-gap DC_228
206	3-gap DC_168
207	CSP-Bi-gram PSSM_12
208	3-gap DC_281
209	3-gap DC_253
210	3-gap DC_12
211	CSP-ED-PSSM_9
212	3-gap DC_42
213	3-gap DC_313
214	3-gap DC_121
215	3-gap DC_5
216	CSP-PSSM-DC_8
217	3-gap DC_304
218	3-gap DC_178
219	3-gap DC_241
220	3-gap DC_236
221	CSP-Bi-gram PSSM_7
222	3-gap DC_161
223	3-gap DC_172
224	3-gap DC_268
225	3-gap DC_130
226	3-gap DC_316
227	CSP-ED-PSSM_17
228	3-gap DC_276
229	3-gap DC_27
230	3-gap DC_296
231	3-gap DC_108
232	3-gap DC_54
233	3-gap DC_202
234	3-gap DC_328
235	3-gap DC_226
236	3-gap DC_214
237	3-gap DC_164
238	3-gap DC_7
239	3-gap DC_45
240	3-gap DC_295
241	3-gap DC_22
242	3-gap DC_319
243	3-gap DC_167
244	3-gap DC_364
245	3-gap DC_150
246	CSP-ED-PSSM_1
247	3-gap DC_337
248	3-gap DC_252
249	3-gap DC_18
250	3-gap DC_312
251	3-gap DC_156
252	3-gap DC_101
253	3-gap DC_213
254	3-gap DC_338
255	CSP-PSSM-DC_19
256	3-gap DC_273
257	CSP-PSSM-DC_11
258	3-gap DC_387
259	3-gap DC_38
260	3-gap DC_30
261	3-gap DC_128
262	3-gap DC_92
263	3-gap DC_315
264	3-gap DC_85
265	3-gap DC_169
266	3-gap DC_379
267	3-gap DC_49
268	3-gap DC_50
269	3-gap DC_397
270	CSP-PSSM-DC_4
271	3-gap DC_183
272	3-gap DC_1
273	3-gap DC_247
274	3-gap DC_357
275	3-gap DC_56
276	3-gap DC_395
277	3-gap DC_66
278	3-gap DC_179
279	3-gap DC_25
280	3-gap DC_176
281	3-gap DC_275
282	3-gap DC_367
283	3-gap DC_287
284	3-gap DC_265
285	3-gap DC_55
286	3-gap DC_60
287	3-gap DC_103
288	3-gap DC_396
289	3-gap DC_171
290	3-gap DC_318
291	3-gap DC_139
292	3-gap DC_129
293	3-gap DC_35
294	3-gap DC_198
295	3-gap DC_372
296	CSP-Bi-gram PSSM_4
297	3-gap DC_248
298	3-gap DC_274
299	3-gap DC_376
300	3-gap DC_99
301	3-gap DC_351
302	3-gap DC_32
303	3-gap DC_102
304	3-gap DC_325
305	3-gap DC_69
306	3-gap DC_29
307	3-gap DC_294
308	3-gap DC_358
309	3-gap DC_282
310	3-gap DC_205
311	3-gap DC_261
312	3-gap DC_257
313	3-gap DC_100
314	3-gap DC_104
315	3-gap DC_31
316	3-gap DC_131
317	3-gap DC_391
318	3-gap DC_84
319	3-gap DC_153
320	CSP-Bi-gram PSSM_17
321	3-gap DC_148
322	3-gap DC_9
323	3-gap DC_24
324	3-gap DC_89
325	3-gap DC_382
326	3-gap DC_302
327	3-gap DC_44
328	3-gap DC_119
329	3-gap DC_299
330	CSP-Bi-gram PSSM_14
331	CSP-PSSM-DC_12
332	CSP-Bi-gram PSSM_2
333	3-gap DC_123
334	3-gap DC_141
335	CSP-Bi-gram PSSM_6
336	3-gap DC_77
337	3-gap DC_2
338	3-gap DC_20
339	CSP-ED-PSSM_11
340	3-gap DC_278
341	3-gap DC_157
342	3-gap DC_352
343	3-gap DC_203
344	3-gap DC_106
345	3-gap DC_181
346	3-gap DC_127
347	3-gap DC_250
348	3-gap DC_246
349	3-gap DC_96
350	3-gap DC_46
351	3-gap DC_320
352	3-gap DC_285
353	3-gap DC_385
354	3-gap DC_115
355	3-gap DC_86
356	3-gap DC_93
357	3-gap DC_28
358	3-gap DC_80
359	3-gap DC_62
360	CSP-ED-PSSM_6
361	3-gap DC_348
362	CSP-PSSM-DC_18
363	3-gap DC_145
364	3-gap DC_51
365	3-gap DC_91
366	3-gap DC_170
367	3-gap DC_74
368	3-gap DC_75
369	3-gap DC_342
370	3-gap DC_158
371	3-gap DC_21
372	3-gap DC_227
373	3-gap DC_355
374	CSP-Bi-gram PSSM_9
375	3-gap DC_88
376	3-gap DC_322
377	3-gap DC_309
378	3-gap DC_340
379	3-gap DC_3
380	3-gap DC_242
381	3-gap DC_70
382	3-gap DC_174
383	3-gap DC_154
384	3-gap DC_229
385	3-gap DC_251
386	3-gap DC_34
387	3-gap DC_135
388	3-gap DC_125
389	3-gap DC_73
390	3-gap DC_142
391	3-gap DC_11
392	3-gap DC_155
393	3-gap DC_61
394	CSP-Bi-gram PSSM_13
395	3-gap DC_146
396	3-gap DC_192
397	3-gap DC_327
398	3-gap DC_149
399	3-gap DC_210
400	3-gap DC_365
401	3-gap DC_124
402	3-gap DC_238
403	3-gap DC_151
404	3-gap DC_138
405	3-gap DC_277
406	CSP-PSSM-DC_14
407	3-gap DC_323
408	3-gap DC_200
409	3-gap DC_363
410	3-gap DC_223
411	3-gap DC_114
412	3-gap DC_255
413	3-gap DC_81
414	3-gap DC_219
415	3-gap DC_14
416	3-gap DC_15
417	3-gap DC_117
418	3-gap DC_37
419	3-gap DC_82
420	3-gap DC_71
421	3-gap DC_288
422	3-gap DC_222
423	3-gap DC_191
424	3-gap DC_249
425	3-gap DC_199
426	3-gap DC_259
427	3-gap DC_211
428	3-gap DC_230
429	3-gap DC_326
430	CSP-PSSM-DC_7
431	3-gap DC_254
432	3-gap DC_126
433	CSP-ED-PSSM_10
434	3-gap DC_72
435	3-gap DC_23
436	3-gap DC_197
437	3-gap DC_279
438	3-gap DC_162
439	3-gap DC_291
440	3-gap DC_381
441	3-gap DC_144
442	3-gap DC_201
443	3-gap DC_400
444	3-gap DC_40
445	3-gap DC_83
446	3-gap DC_8
447	3-gap DC_204
448	3-gap DC_388
449	3-gap DC_39
450	3-gap DC_94
451	3-gap DC_180
452	3-gap DC_280
453	CSP-ED-PSSM_3
454	3-gap DC_321
455	3-gap DC_133
456	3-gap DC_4
457	3-gap DC_111
458	3-gap DC_263
459	3-gap DC_68
460	3-gap DC_336

## Sheet: Sheet2
GGAP		41
PSSMDC	422	1
BIPSSM	428 430 436 440 445	5
EDPSSM	447 453 457 459 460 461 464 465	8

## Sheet: Sheet3
19
26
63
110
113
137
147
160
173
175
182
186
216
221
224
234
235
245
266
267
270
286
292
298
300
306
308
333
343
344
349
350
362
371
373
374
375
380
383
394
399
417
423
425
431
435
440
442
448
452
454
455
456
459
460
