# Supplementary material for: A Novel Feature Extraction Method with Feature Selection to Identify Golgi-Resident Protein Types from Imbalanced Data
Source: Int J Mol Sci. 2016 Feb 6;17(2):218. doi: 10.3390/ijms17020218 (PMC4783950; doi:10.3390/ijms17020218)
Supplement: Supplementary file 1 [file ijms-17-00218-s001.zip › Table S3.xls]

## Sheet: Sheet1
FEATURE NUMBER	FN	FP	TN	TP	Sn	Sp	Acc	MCC	AUC
1	27	32	185	190	0.589862	0.543779	0.56682	0.133783	0.594502
2	22	29	188	195	0.654378	0.603687	0.629032	0.258397	0.649695
3	21	29	188	196	0.709677	0.645161	0.677419	0.355579	0.747765
4	18	32	185	199	0.751152	0.695853	0.723502	0.44769	0.779832
5	20	32	185	197	0.764977	0.723502	0.74424	0.4889	0.803128
6	17	33	184	200	0.778802	0.741935	0.760369	0.521092	0.81312
7	19	31	186	198	0.78341	0.746544	0.764977	0.530314	0.820372
8	22	28	189	195	0.792627	0.737327	0.764977	0.530766	0.823802
9	20	29	188	197	0.829493	0.751152	0.790323	0.582435	0.839049
10	22	29	188	195	0.820276	0.760369	0.790323	0.58169	0.852418
11	22	29	188	195	0.815668	0.774194	0.794931	0.59037	0.85332
12	20	31	186	197	0.824885	0.75576	0.790323	0.582037	0.854095
13	24	26	191	193	0.824885	0.764977	0.794931	0.590923	0.860785
14	22	28	189	195	0.801843	0.788018	0.794931	0.589918	0.850719
15	20	30	187	197	0.815668	0.769585	0.792627	0.585876	0.85624
16	22	30	187	195	0.806452	0.806452	0.806452	0.612903	0.860307
17	19	32	185	198	0.852535	0.792627	0.822581	0.646322	0.870904
18	22	29	188	195	0.834101	0.815668	0.824885	0.64988	0.865722
19	18	30	187	199	0.81106	0.820276	0.815668	0.631363	0.86499
20	21	29	188	196	0.834101	0.815668	0.824885	0.64988	0.863333
21	22	29	188	195	0.843318	0.820276	0.831797	0.663771	0.862962
22	18	31	186	199	0.857143	0.815668	0.836406	0.67339	0.885844
23	20	32	185	197	0.847926	0.824885	0.836406	0.67299	0.886194
24	23	29	188	194	0.870968	0.829493	0.85023	0.701064	0.895283
25	23	30	187	194	0.875576	0.820276	0.847926	0.696919	0.88372
26	19	28	189	198	0.83871	0.861751	0.85023	0.700647	0.89454
27	21	32	185	196	0.852535	0.852535	0.852535	0.705069	0.899531
28	20	31	186	197	0.861751	0.847926	0.854839	0.709745	0.902727
29	25	27	190	192	0.861751	0.847926	0.854839	0.709745	0.896919
30	23	28	189	194	0.857143	0.852535	0.854839	0.709685	0.896388
31	22	31	186	195	0.861751	0.852535	0.857143	0.714316	0.899552
32	23	28	189	194	0.866359	0.857143	0.861751	0.723533	0.902249
33	23	27	190	194	0.861751	0.866359	0.864055	0.728118	0.903576
34	20	31	186	197	0.870968	0.847926	0.859447	0.719085	0.901102
35	20	31	186	197	0.866359	0.852535	0.859447	0.718963	0.899424
36	24	29	188	193	0.866359	0.861751	0.864055	0.728118	0.903778
37	21	31	186	196	0.861751	0.857143	0.859447	0.718902	0.901601
38	20	33	184	197	0.880184	0.870968	0.875576	0.751184	0.90656
39	21	29	188	196	0.866359	0.866359	0.866359	0.732719	0.906167
40	20	31	186	197	0.884793	0.866359	0.875576	0.75128	0.906921
41	23	30	187	194	0.889401	0.861751	0.875576	0.751439	0.915033
42	22	30	187	195	0.898618	0.857143	0.87788	0.756411	0.908333
43	24	30	187	193	0.884793	0.880184	0.882488	0.764985	0.911795
44	22	29	188	195	0.894009	0.857143	0.875576	0.751663	0.913674
45	20	30	187	197	0.866359	0.898618	0.882488	0.765375	0.917295
46	20	32	185	197	0.894009	0.889401	0.891705	0.783418	0.914492
47	22	31	186	195	0.875576	0.894009	0.884793	0.769716	0.911508
48	24	30	187	193	0.903226	0.861751	0.882488	0.765636	0.918017
49	24	31	186	193	0.894009	0.870968	0.882488	0.76518	0.918962
50	21	31	186	196	0.870968	0.884793	0.87788	0.755833	0.912867
51	27	25	192	190	0.894009	0.880184	0.887097	0.774268	0.91154
52	20	31	186	197	0.884793	0.884793	0.884793	0.769585	0.913249
53	24	28	189	193	0.898618	0.884793	0.891705	0.783485	0.913228
54	20	33	184	197	0.884793	0.889401	0.887097	0.774202	0.911381
55	18	35	182	199	0.907834	0.894009	0.900922	0.80192	0.915394
56	21	30	187	196	0.894009	0.884793	0.889401	0.778835	0.91549
57	20	31	186	197	0.898618	0.884793	0.891705	0.783485	0.909597
58	19	35	182	198	0.884793	0.880184	0.882488	0.764985	0.914248
59	19	29	188	198	0.889401	0.884793	0.887097	0.774202	0.910276
60	17	34	183	200	0.875576	0.889401	0.882488	0.76505	0.906199
61	22	31	186	195	0.889401	0.894009	0.891705	0.783418	0.910329
62	21	31	186	196	0.884793	0.884793	0.884793	0.769585	0.906517
63	21	34	183	196	0.889401	0.875576	0.882488	0.76505	0.917231
64	25	29	188	192	0.907834	0.880184	0.894009	0.78832	0.918251
65	24	28	189	193	0.898618	0.889401	0.894009	0.788052	0.917422
66	20	30	187	197	0.898618	0.889401	0.894009	0.788052	0.916084
67	21	32	185	196	0.903226	0.870968	0.887097	0.774597	0.913472
68	22	27	190	195	0.889401	0.889401	0.889401	0.778802	0.917167
69	21	32	185	196	0.898618	0.870968	0.884793	0.76988	0.912251
70	20	32	185	197	0.912442	0.875576	0.894009	0.788554	0.920374
71	21	30	187	196	0.884793	0.898618	0.891705	0.783485	0.91515
72	20	31	186	197	0.889401	0.880184	0.884793	0.769618	0.914258
73	22	29	188	195	0.880184	0.894009	0.887097	0.774268	0.919164
74	25	27	190	192	0.903226	0.894009	0.898618	0.797269	0.916583
75	23	28	189	194	0.884793	0.898618	0.891705	0.783485	0.913695
76	26	26	191	191	0.884793	0.884793	0.884793	0.769585	0.911147
77	24	29	188	193	0.894009	0.875576	0.884793	0.769716	0.917688
78	18	34	183	199	0.889401	0.894009	0.891705	0.783418	0.909883
79	20	32	185	197	0.884793	0.884793	0.884793	0.769585	0.912188
80	21	32	185	196	0.889401	0.884793	0.887097	0.774202	0.910446
81	17	37	180	200	0.894009	0.875576	0.884793	0.769716	0.907601
82	23	31	186	194	0.894009	0.875576	0.884793	0.769716	0.910436
83	21	32	185	196	0.898618	0.894009	0.896313	0.792635	0.91291
84	21	30	187	196	0.898618	0.875576	0.887097	0.774399	0.907505
85	21	32	185	196	0.907834	0.875576	0.891705	0.783818	0.913196
86	17	34	183	200	0.903226	0.884793	0.894009	0.788152	0.914025
87	20	33	184	197	0.903226	0.866359	0.884793	0.770109	0.909894
88	21	33	184	196	0.894009	0.861751	0.87788	0.756154	0.90896
89	23	31	186	194	0.898618	0.880184	0.889401	0.778934	0.912209
90	21	31	186	196	0.884793	0.884793	0.884793	0.769585	0.907484
91	26	27	190	191	0.880184	0.880184	0.880184	0.760369	0.912941
92	20	34	183	197	0.884793	0.889401	0.887097	0.774202	0.908928
93	21	31	186	196	0.894009	0.884793	0.889401	0.778835	0.908599
94	21	31	186	196	0.894009	0.880184	0.887097	0.774268	0.911296
95	22	32	185	195	0.889401	0.875576	0.882488	0.76505	0.909682
96	22	32	185	195	0.889401	0.880184	0.884793	0.769618	0.912803
97	21	31	186	196	0.898618	0.866359	0.882488	0.765375	0.90604
98	25	29	188	192	0.884793	0.889401	0.887097	0.774202	0.916976
99	23	31	186	194	0.884793	0.875576	0.880184	0.760401	0.91069
100	19	32	185	198	0.889401	0.889401	0.889401	0.778802	0.918123
101	22	31	186	195	0.898618	0.866359	0.882488	0.765375	0.912464
102	21	30	187	196	0.889401	0.870968	0.880184	0.760498	0.908492
103	21	30	187	196	0.884793	0.884793	0.884793	0.769585	0.908684
104	19	32	185	198	0.884793	0.880184	0.882488	0.764985	0.912857
105	22	29	188	195	0.894009	0.880184	0.887097	0.774268	0.90673
106	23	29	188	194	0.903226	0.866359	0.884793	0.770109	0.912485
107	21	32	185	196	0.889401	0.884793	0.887097	0.774202	0.909161
108	21	32	185	196	0.907834	0.866359	0.887097	0.77486	0.907622
109	15	34	183	202	0.875576	0.894009	0.884793	0.769716	0.907431
110	21	32	185	196	0.884793	0.880184	0.882488	0.764985	0.913504
111	21	30	187	196	0.875576	0.884793	0.880184	0.760401	0.906018
112	22	29	188	195	0.903226	0.866359	0.884793	0.770109	0.904564
113	21	27	190	196	0.894009	0.884793	0.889401	0.778835	0.913377
114	22	30	187	195	0.898618	0.870968	0.884793	0.76988	0.907282
115	21	29	188	196	0.889401	0.866359	0.87788	0.755961	0.916722
116	23	28	189	194	0.894009	0.870968	0.882488	0.76518	0.907006
117	21	31	186	196	0.894009	0.875576	0.884793	0.769716	0.915532
118	20	30	187	197	0.894009	0.880184	0.887097	0.774268	0.910393
119	24	29	188	193	0.903226	0.889401	0.896313	0.792702	0.916169
120	24	25	192	193	0.889401	0.884793	0.887097	0.774202	0.908907
121	28	24	193	189	0.884793	0.884793	0.884793	0.769585	0.910457
122	23	30	187	194	0.889401	0.880184	0.884793	0.769618	0.911529
123	14	34	183	203	0.907834	0.866359	0.887097	0.77486	0.915076
124	26	26	191	191	0.880184	0.889401	0.884793	0.769618	0.904627
125	21	31	186	196	0.898618	0.870968	0.884793	0.76988	0.905668
126	21	31	186	196	0.898618	0.884793	0.891705	0.783485	0.909512
127	21	30	187	196	0.907834	0.880184	0.894009	0.78832	0.914524
128	24	27	190	193	0.898618	0.875576	0.887097	0.774399	0.904065
129	23	28	189	194	0.898618	0.884793	0.891705	0.783485	0.91378
130	23	27	190	194	0.912442	0.866359	0.889401	0.77963	0.908885
131	18	34	183	199	0.884793	0.884793	0.884793	0.769585	0.912326
132	19	30	187	198	0.884793	0.870968	0.87788	0.755833	0.903194
133	16	34	183	201	0.889401	0.875576	0.882488	0.76505	0.906953
134	25	26	191	192	0.880184	0.880184	0.880184	0.760369	0.906093
135	22	32	185	195	0.894009	0.866359	0.880184	0.760659	0.904542
136	21	29	188	196	0.889401	0.870968	0.880184	0.760498	0.908195
137	24	29	188	193	0.889401	0.880184	0.884793	0.769618	0.905551
138	20	31	186	197	0.880184	0.889401	0.884793	0.769618	0.902238
139	20	32	185	197	0.903226	0.875576	0.889401	0.7791	0.906082
140	21	31	186	196	0.894009	0.884793	0.889401	0.778835	0.910117
141	19	33	184	198	0.898618	0.875576	0.887097	0.774399	0.910892
142	22	30	187	195	0.884793	0.880184	0.882488	0.764985	0.904787
143	20	31	186	197	0.907834	0.857143	0.882488	0.765962	0.906517
144	22	31	186	195	0.898618	0.870968	0.884793	0.76988	0.904266
145	16	34	183	201	0.894009	0.880184	0.887097	0.774268	0.912644
146	24	29	188	193	0.894009	0.884793	0.889401	0.778835	0.914025
147	21	32	185	196	0.898618	0.875576	0.887097	0.774399	0.904819
148	20	28	189	197	0.907834	0.870968	0.889401	0.779332	0.909607
149	23	30	187	194	0.903226	0.875576	0.889401	0.7791	0.912241
150	21	29	188	196	0.884793	0.898618	0.891705	0.783485	0.908705
151	21	28	189	196	0.912442	0.880184	0.896313	0.793039	0.917189
152	23	27	190	194	0.898618	0.889401	0.894009	0.788052	0.907388
153	25	28	189	192	0.903226	0.870968	0.887097	0.774597	0.91103
154	22	31	186	195	0.898618	0.889401	0.894009	0.788052	0.91652
155	22	31	186	195	0.898618	0.875576	0.887097	0.774399	0.912304
156	22	32	185	195	0.903226	0.884793	0.894009	0.788152	0.911689
157	23	27	190	194	0.884793	0.889401	0.887097	0.774202	0.900295
158	21	27	190	196	0.889401	0.884793	0.887097	0.774202	0.906252
159	19	33	184	198	0.898618	0.880184	0.889401	0.778934	0.912039
160	22	32	185	195	0.903226	0.880184	0.891705	0.783618	0.908726
161	21	29	188	196	0.917051	0.852535	0.884793	0.771192	0.91017
162	22	30	187	195	0.880184	0.880184	0.880184	0.760369	0.907133
163	18	32	185	199	0.889401	0.889401	0.889401	0.778802	0.910839
164	23	29	188	194	0.898618	0.870968	0.884793	0.76988	0.905211
165	23	28	189	194	0.889401	0.880184	0.884793	0.769618	0.903735
166	22	31	186	195	0.912442	0.870968	0.891705	0.784085	0.910966
167	21	29	188	196	0.903226	0.880184	0.891705	0.783618	0.910075
168	22	27	190	195	0.889401	0.870968	0.880184	0.760498	0.906411
169	24	29	188	193	0.907834	0.861751	0.884793	0.770404	0.90501
170	21	32	185	196	0.894009	0.880184	0.887097	0.774268	0.908545
171	21	32	185	196	0.926267	0.843318	0.884793	0.772247	0.911243
172	21	31	186	196	0.907834	0.857143	0.882488	0.765962	0.911965
173	20	32	185	197	0.907834	0.875576	0.891705	0.783818	0.910276
174	22	31	186	195	0.903226	0.880184	0.891705	0.783618	0.911168
175	18	32	185	199	0.898618	0.861751	0.880184	0.760886	0.907547
176	24	29	188	193	0.894009	0.870968	0.882488	0.76518	0.911487
177	21	29	188	196	0.903226	0.852535	0.87788	0.756733	0.903013
178	20	33	184	197	0.903226	0.866359	0.884793	0.770109	0.913451
179	21	33	184	196	0.898618	0.866359	0.882488	0.765375	0.906337
180	18	33	184	199	0.903226	0.875576	0.889401	0.7791	0.905912
181	23	25	192	194	0.889401	0.866359	0.87788	0.755961	0.902514
182	21	29	188	196	0.884793	0.870968	0.87788	0.755833	0.914736
183	21	31	186	196	0.907834	0.852535	0.880184	0.761534	0.90416
184	20	29	188	197	0.898618	0.866359	0.882488	0.765375	0.900476
185	23	31	186	194	0.889401	0.875576	0.882488	0.76505	0.91205
186	20	31	186	197	0.894009	0.889401	0.891705	0.783418	0.913356
187	24	30	187	193	0.898618	0.857143	0.87788	0.756411	0.912156
188	22	31	186	195	0.921659	0.843318	0.882488	0.767335	0.909883
189	20	33	184	197	0.907834	0.857143	0.882488	0.765962	0.909087
190	22	28	189	195	0.907834	0.857143	0.882488	0.765962	0.908588
191	22	28	189	195	0.917051	0.847926	0.882488	0.766811	0.902111
192	19	29	188	198	0.898618	0.861751	0.880184	0.760886	0.908036
193	18	29	188	199	0.894009	0.861751	0.87788	0.756154	0.90124
194	15	36	181	202	0.898618	0.866359	0.882488	0.765375	0.910775
195	18	32	185	199	0.907834	0.852535	0.880184	0.761534	0.910234
196	21	29	188	196	0.912442	0.857143	0.884793	0.770765	0.910797
197	20	30	187	197	0.903226	0.861751	0.882488	0.765636	0.912602
198	20	33	184	197	0.898618	0.847926	0.873272	0.747505	0.90519
199	18	31	186	199	0.898618	0.857143	0.87788	0.756411	0.914099
200	20	33	184	197	0.898618	0.857143	0.87788	0.756411	0.90587
201	20	31	186	197	0.898618	0.861751	0.880184	0.760886	0.907462
202	20	30	187	197	0.894009	0.861751	0.87788	0.756154	0.91377
203	20	29	188	197	0.898618	0.866359	0.882488	0.765375	0.906677
204	20	32	185	197	0.894009	0.870968	0.882488	0.76518	0.908917
205	21	31	186	196	0.894009	0.866359	0.880184	0.760659	0.911158
206	21	31	186	196	0.894009	0.870968	0.882488	0.76518	0.904659
207	20	30	187	197	0.884793	0.866359	0.875576	0.75128	0.909905
208	18	33	184	199	0.898618	0.861751	0.880184	0.760886	0.914226
209	19	32	185	198	0.917051	0.83871	0.87788	0.75809	0.910733
210	20	30	187	197	0.903226	0.866359	0.884793	0.770109	0.901622
211	21	31	186	196	0.894009	0.861751	0.87788	0.756154	0.906103
212	23	29	188	194	0.875576	0.880184	0.87788	0.755768	0.900582
213	21	30	187	196	0.894009	0.857143	0.875576	0.751663	0.909151
214	22	30	187	195	0.898618	0.857143	0.87788	0.756411	0.902249
215	23	29	188	194	0.898618	0.866359	0.882488	0.765375	0.899106
216	19	32	185	198	0.912442	0.861751	0.887097	0.77519	0.915458
217	24	31	186	193	0.894009	0.875576	0.884793	0.769716	0.908758
218	19	31	186	198	0.884793	0.875576	0.880184	0.760401	0.914768
219	22	32	185	195	0.898618	0.861751	0.880184	0.760886	0.910552
220	22	28	189	195	0.894009	0.866359	0.880184	0.760659	0.910712
221	24	30	187	193	0.907834	0.852535	0.880184	0.761534	0.904373
222	22	30	187	195	0.917051	0.852535	0.884793	0.771192	0.910382
223	22	31	186	195	0.884793	0.880184	0.882488	0.764985	0.910882
224	19	36	181	198	0.898618	0.861751	0.880184	0.760886	0.90879
225	19	29	188	198	0.884793	0.880184	0.882488	0.764985	0.913472
226	26	28	189	191	0.917051	0.843318	0.880184	0.762444	0.905063
227	23	31	186	194	0.912442	0.847926	0.880184	0.761956	0.901399
228	18	34	183	199	0.912442	0.861751	0.887097	0.77519	0.910659
229	23	29	188	194	0.894009	0.870968	0.882488	0.76518	0.917093
230	16	34	183	201	0.907834	0.847926	0.87788	0.75712	0.909777
231	20	33	184	197	0.926267	0.843318	0.884793	0.772247	0.911529
232	23	28	189	194	0.894009	0.866359	0.880184	0.760659	0.912931
233	19	30	187	198	0.917051	0.843318	0.880184	0.762444	0.909692
234	19	33	184	198	0.894009	0.857143	0.875576	0.751663	0.906008
235	18	34	183	199	0.880184	0.870968	0.875576	0.751184	0.901729
236	25	26	191	192	0.912442	0.866359	0.889401	0.77963	0.919004
237	22	30	187	195	0.912442	0.834101	0.873272	0.748845	0.907993
238	25	26	191	192	0.898618	0.857143	0.87788	0.756411	0.91549
239	18	32	185	199	0.898618	0.861751	0.880184	0.760886	0.910298
240	20	32	185	197	0.889401	0.861751	0.875576	0.751439	0.908025
241	23	29	188	194	0.898618	0.870968	0.884793	0.76988	0.914948
242	22	30	187	195	0.898618	0.852535	0.875576	0.751951	0.906135
243	25	27	190	192	0.912442	0.857143	0.884793	0.770765	0.910552
244	23	27	190	194	0.889401	0.857143	0.873272	0.746933	0.90639
245	19	30	187	198	0.912442	0.852535	0.882488	0.766353	0.914821
246	22	29	188	195	0.894009	0.866359	0.880184	0.760659	0.907781
247	22	31	186	195	0.898618	0.861751	0.880184	0.760886	0.911996
248	23	31	186	194	0.903226	0.861751	0.882488	0.765636	0.9148
249	27	26	191	190	0.894009	0.866359	0.880184	0.760659	0.90381
250	23	30	187	194	0.903226	0.857143	0.880184	0.761177	0.907197
251	21	29	188	196	0.907834	0.861751	0.884793	0.770404	0.911402
252	18	35	182	199	0.912442	0.852535	0.882488	0.766353	0.904203
253	22	30	187	195	0.917051	0.847926	0.882488	0.766811	0.909756
254	25	29	188	192	0.907834	0.861751	0.884793	0.770404	0.908408
255	23	28	189	194	0.903226	0.857143	0.880184	0.761177	0.909798
256	23	29	188	194	0.903226	0.857143	0.880184	0.761177	0.908482
257	23	28	189	194	0.907834	0.852535	0.880184	0.761534	0.911593
258	22	29	188	195	0.907834	0.866359	0.887097	0.77486	0.91669
259	23	30	187	194	0.907834	0.861751	0.884793	0.770404	0.917592
260	22	30	187	195	0.907834	0.857143	0.882488	0.765962	0.917306
261	22	31	186	195	0.907834	0.847926	0.87788	0.75712	0.911083
262	22	31	186	195	0.917051	0.857143	0.887097	0.775587	0.909013
263	22	33	184	195	0.907834	0.847926	0.87788	0.75712	0.90948
264	21	30	187	196	0.907834	0.861751	0.884793	0.770404	0.916031
265	19	31	186	198	0.903226	0.866359	0.884793	0.770109	0.911338
266	20	32	185	197	0.917051	0.852535	0.884793	0.771192	0.915808
267	22	29	188	195	0.930876	0.834101	0.882488	0.768584	0.91051
268	23	30	187	194	0.917051	0.866359	0.891705	0.784419	0.911593
269	22	30	187	195	0.912442	0.866359	0.889401	0.77963	0.921818
270	18	33	184	199	0.898618	0.870968	0.884793	0.76988	0.906815
271	20	31	186	197	0.898618	0.870968	0.884793	0.76988	0.908885
272	20	31	186	197	0.907834	0.847926	0.87788	0.75712	0.91103
273	17	34	183	200	0.898618	0.857143	0.87788	0.756411	0.907282
274	22	31	186	195	0.889401	0.861751	0.875576	0.751439	0.908747
275	23	24	193	194	0.907834	0.857143	0.882488	0.765962	0.914163
276	24	27	190	193	0.894009	0.857143	0.875576	0.751663	0.914205
277	22	29	188	195	0.907834	0.866359	0.887097	0.77486	0.915044
278	20	32	185	197	0.903226	0.857143	0.880184	0.761177	0.919642
279	25	28	189	192	0.903226	0.866359	0.884793	0.770109	0.908269
280	24	29	188	193	0.894009	0.884793	0.889401	0.778835	0.918728
281	21	27	190	196	0.917051	0.847926	0.882488	0.766811	0.916424
282	22	29	188	195	0.903226	0.847926	0.875576	0.752303	0.905169
283	21	29	188	196	0.907834	0.847926	0.87788	0.75712	0.913302
284	21	32	185	196	0.903226	0.866359	0.884793	0.770109	0.913313
285	23	28	189	194	0.889401	0.866359	0.87788	0.755961	0.907261
286	22	30	187	195	0.917051	0.852535	0.884793	0.771192	0.914534
287	21	26	191	196	0.898618	0.857143	0.87788	0.756411	0.909384
288	20	27	190	197	0.907834	0.852535	0.880184	0.761534	0.918144
289	20	31	186	197	0.903226	0.857143	0.880184	0.761177	0.913525
290	16	34	183	201	0.903226	0.852535	0.87788	0.756733	0.906762
291	23	26	191	194	0.903226	0.852535	0.87788	0.756733	0.909852
292	20	30	187	197	0.889401	0.866359	0.87788	0.755961	0.906878
293	24	28	189	193	0.898618	0.875576	0.887097	0.774399	0.91567
294	21	26	191	196	0.903226	0.866359	0.884793	0.770109	0.914906
295	19	28	189	198	0.898618	0.857143	0.87788	0.756411	0.912326
296	24	26	191	193	0.894009	0.870968	0.882488	0.76518	0.912761
297	22	28	189	195	0.894009	0.866359	0.880184	0.760659	0.914725
298	24	24	193	193	0.917051	0.852535	0.884793	0.771192	0.908822
299	26	26	191	191	0.898618	0.861751	0.880184	0.760886	0.910892
300	18	32	185	199	0.903226	0.866359	0.884793	0.770109	0.912177
301	21	26	191	196	0.898618	0.852535	0.875576	0.751951	0.914375
302	22	26	191	195	0.912442	0.847926	0.880184	0.761956	0.914555
303	24	25	192	193	0.903226	0.875576	0.889401	0.7791	0.915787
304	25	24	193	192	0.894009	0.875576	0.884793	0.769716	0.912389
305	21	25	192	196	0.898618	0.852535	0.875576	0.751951	0.911678
306	22	27	190	195	0.898618	0.857143	0.87788	0.756411	0.904808
307	22	24	193	195	0.898618	0.857143	0.87788	0.756411	0.911752
308	21	28	189	196	0.884793	0.870968	0.87788	0.755833	0.902748
309	22	24	193	195	0.894009	0.875576	0.884793	0.769716	0.915437
310	19	26	191	198	0.903226	0.870968	0.887097	0.774597	0.913897
311	25	22	195	192	0.903226	0.866359	0.884793	0.770109	0.911996
312	21	27	190	196	0.894009	0.861751	0.87788	0.756154	0.90845
313	20	28	189	197	0.907834	0.870968	0.889401	0.779332	0.912623
314	22	27	190	195	0.903226	0.852535	0.87788	0.756733	0.911147
315	23	25	192	194	0.889401	0.866359	0.87788	0.755961	0.904564
316	23	26	191	194	0.926267	0.843318	0.884793	0.772247	0.90999
317	22	28	189	195	0.898618	0.857143	0.87788	0.756411	0.909034
318	20	31	186	197	0.907834	0.857143	0.882488	0.765962	0.911561
319	25	26	191	192	0.898618	0.861751	0.880184	0.760886	0.908195
320	22	27	190	195	0.912442	0.847926	0.880184	0.761956	0.913026
321	23	25	192	194	0.903226	0.857143	0.880184	0.761177	0.914789
322	21	27	190	196	0.907834	0.852535	0.880184	0.761534	0.911189
323	26	24	193	191	0.907834	0.857143	0.882488	0.765962	0.913196
324	24	26	191	193	0.889401	0.866359	0.87788	0.755961	0.913568
325	24	28	189	193	0.903226	0.866359	0.884793	0.770109	0.913292
326	23	29	188	194	0.898618	0.852535	0.875576	0.751951	0.902111
327	26	26	191	191	0.884793	0.880184	0.882488	0.764985	0.912103
328	24	27	190	193	0.926267	0.843318	0.884793	0.772247	0.911296
329	25	28	189	192	0.912442	0.861751	0.887097	0.77519	0.908588
330	25	25	192	192	0.917051	0.843318	0.880184	0.762444	0.909214
331	19	29	188	198	0.894009	0.875576	0.884793	0.769716	0.908482
332	22	25	192	195	0.894009	0.870968	0.882488	0.76518	0.912273
333	22	27	190	195	0.889401	0.875576	0.882488	0.76505	0.906061
334	20	26	191	197	0.903226	0.861751	0.882488	0.765636	0.910159
335	22	25	192	195	0.903226	0.857143	0.880184	0.761177	0.907101
336	22	28	189	195	0.903226	0.857143	0.880184	0.761177	0.917029
337	26	24	193	191	0.880184	0.880184	0.880184	0.760369	0.908482
338	20	29	188	197	0.935484	0.843318	0.889401	0.782131	0.910372
339	24	26	191	193	0.894009	0.861751	0.87788	0.756154	0.911221
340	25	25	192	192	0.870968	0.889401	0.880184	0.760498	0.912326
341	24	25	192	193	0.889401	0.884793	0.887097	0.774202	0.912081
342	21	24	193	196	0.889401	0.866359	0.87788	0.755961	0.908015
343	23	26	191	194	0.907834	0.861751	0.884793	0.770404	0.909883
344	23	27	190	194	0.903226	0.857143	0.880184	0.761177	0.910648
345	23	28	189	194	0.894009	0.870968	0.882488	0.76518	0.913048
346	24	29	188	193	0.903226	0.866359	0.884793	0.770109	0.910298
347	22	28	189	195	0.898618	0.861751	0.880184	0.760886	0.906125
348	23	25	192	194	0.903226	0.875576	0.889401	0.7791	0.912007
349	21	29	188	196	0.898618	0.866359	0.882488	0.765375	0.908705
350	27	25	192	190	0.903226	0.861751	0.882488	0.765636	0.918994
351	25	26	191	192	0.903226	0.852535	0.87788	0.756733	0.908312
352	27	23	194	190	0.930876	0.843318	0.887097	0.777178	0.907229
353	20	29	188	197	0.903226	0.852535	0.87788	0.756733	0.910712
354	24	25	192	193	0.903226	0.852535	0.87788	0.756733	0.915861
355	21	29	188	196	0.894009	0.866359	0.880184	0.760659	0.909703
356	23	26	191	194	0.898618	0.866359	0.882488	0.765375	0.906794
357	25	26	191	192	0.912442	0.852535	0.882488	0.766353	0.910669
358	25	25	192	192	0.903226	0.861751	0.882488	0.765636	0.913961
359	24	28	189	193	0.903226	0.861751	0.882488	0.765636	0.907473
360	22	29	188	195	0.898618	0.857143	0.87788	0.756411	0.913249
361	24	24	193	193	0.912442	0.852535	0.882488	0.766353	0.908577
362	25	27	190	192	0.894009	0.857143	0.875576	0.751663	0.906348
363	25	24	193	192	0.884793	0.866359	0.875576	0.75128	0.906847
364	22	29	188	195	0.903226	0.857143	0.880184	0.761177	0.912825
365	24	26	191	193	0.898618	0.852535	0.875576	0.751951	0.911349
366	24	27	190	193	0.898618	0.852535	0.875576	0.751951	0.906114
367	23	26	191	194	0.903226	0.857143	0.880184	0.761177	0.905933
368	23	25	192	194	0.903226	0.857143	0.880184	0.761177	0.909777
369	25	24	193	192	0.907834	0.843318	0.875576	0.75272	0.906953
370	26	26	191	191	0.880184	0.875576	0.87788	0.755768	0.905721
371	25	25	192	192	0.903226	0.857143	0.880184	0.761177	0.907792
372	22	26	191	195	0.894009	0.857143	0.875576	0.751663	0.912888
373	23	30	187	194	0.903226	0.847926	0.875576	0.752303	0.906995
374	21	29	188	196	0.907834	0.847926	0.87788	0.75712	0.910584
375	21	25	192	196	0.921659	0.843318	0.882488	0.767335	0.912028
376	20	27	190	197	0.903226	0.852535	0.87788	0.756733	0.907388
377	22	27	190	195	0.903226	0.861751	0.882488	0.765636	0.908991
378	22	23	194	195	0.903226	0.852535	0.87788	0.756733	0.905126
379	23	27	190	194	0.894009	0.857143	0.875576	0.751663	0.914492
380	23	27	190	194	0.921659	0.829493	0.875576	0.754363	0.904245
381	24	25	192	193	0.903226	0.852535	0.87788	0.756733	0.904107
382	25	25	192	192	0.907834	0.852535	0.880184	0.761534	0.91274
383	24	23	194	193	0.917051	0.843318	0.880184	0.762444	0.909055
384	23	27	190	194	0.889401	0.866359	0.87788	0.755961	0.910393
385	25	25	192	192	0.880184	0.880184	0.880184	0.760369	0.909491
386	25	22	195	192	0.894009	0.870968	0.882488	0.76518	0.912474
387	21	23	194	196	0.884793	0.875576	0.880184	0.760401	0.906103
388	26	23	194	191	0.898618	0.866359	0.882488	0.765375	0.91052
389	24	26	191	193	0.907834	0.857143	0.882488	0.765962	0.91549
390	25	22	195	192	0.903226	0.861751	0.882488	0.765636	0.911147
391	19	27	190	198	0.907834	0.852535	0.880184	0.761534	0.906496
392	22	28	189	195	0.903226	0.852535	0.87788	0.756733	0.909363
393	24	24	193	193	0.898618	0.875576	0.887097	0.774399	0.909554
394	21	28	189	196	0.903226	0.852535	0.87788	0.756733	0.913971
395	22	24	193	195	0.907834	0.861751	0.884793	0.770404	0.906592
396	22	24	193	195	0.889401	0.870968	0.880184	0.760498	0.911274
397	20	26	191	197	0.884793	0.866359	0.875576	0.75128	0.912984
398	24	27	190	193	0.903226	0.843318	0.873272	0.747887	0.909841
399	25	25	192	192	0.903226	0.857143	0.880184	0.761177	0.914343
400	24	23	194	193	0.898618	0.857143	0.87788	0.756411	0.908577
401	27	24	193	190	0.921659	0.843318	0.882488	0.767335	0.905923
402	24	25	192	193	0.912442	0.866359	0.889401	0.77963	0.912878
403	25	26	191	192	0.912442	0.83871	0.875576	0.753202	0.907824
404	22	25	192	195	0.907834	0.857143	0.882488	0.765962	0.906305
405	23	25	192	194	0.903226	0.861751	0.882488	0.765636	0.912028
406	20	23	194	197	0.917051	0.83871	0.87788	0.75809	0.904086
407	25	24	193	192	0.907834	0.847926	0.87788	0.75712	0.913589
408	22	25	192	195	0.889401	0.870968	0.880184	0.760498	0.905721
409	25	25	192	192	0.907834	0.857143	0.882488	0.765962	0.90674
410	23	26	191	194	0.875576	0.884793	0.880184	0.760401	0.907601
411	28	25	192	189	0.903226	0.857143	0.880184	0.761177	0.914226
412	23	28	189	194	0.889401	0.857143	0.873272	0.746933	0.907824
413	21	30	187	196	0.889401	0.861751	0.875576	0.751439	0.909852
414	27	23	194	190	0.898618	0.857143	0.87788	0.756411	0.907707
415	23	24	193	194	0.907834	0.852535	0.880184	0.761534	0.904383
416	29	22	195	188	0.907834	0.861751	0.884793	0.770404	0.904309
417	23	31	186	194	0.898618	0.866359	0.882488	0.765375	0.905424
418	25	26	191	192	0.889401	0.861751	0.875576	0.751439	0.909331
419	22	31	186	195	0.898618	0.861751	0.880184	0.760886	0.911805
420	24	30	187	193	0.894009	0.861751	0.87788	0.756154	0.910266
421	25	29	188	192	0.907834	0.857143	0.882488	0.765962	0.908471
422	29	29	188	188	0.903226	0.866359	0.884793	0.770109	0.911561
423	26	28	189	191	0.907834	0.847926	0.87788	0.75712	0.91034
424	30	31	186	187	0.903226	0.857143	0.880184	0.761177	0.918038
425	29	30	187	188	0.889401	0.866359	0.87788	0.755961	0.909597
426	29	32	185	188	0.907834	0.857143	0.882488	0.765962	0.910563
427	28	33	184	189	0.907834	0.857143	0.882488	0.765962	0.907547
428	30	29	188	187	0.894009	0.875576	0.884793	0.769716	0.911986
429	29	31	186	188	0.894009	0.870968	0.882488	0.76518	0.909459
430	30	32	185	187	0.898618	0.857143	0.87788	0.756411	0.909629
431	31	32	185	186	0.894009	0.870968	0.882488	0.76518	0.905169
432	30	33	184	187	0.884793	0.875576	0.880184	0.760401	0.908291
433	30	33	184	187	0.907834	0.857143	0.882488	0.765962	0.905721
434	32	32	185	185	0.903226	0.852535	0.87788	0.756733	0.910085
435	35	30	187	182	0.912442	0.870968	0.891705	0.784085	0.91566
436	27	39	178	190	0.894009	0.861751	0.87788	0.756154	0.916626
437	28	37	180	189	0.894009	0.866359	0.880184	0.760659	0.914916
438	33	38	179	184	0.907834	0.852535	0.880184	0.761534	0.908705
439	31	40	177	186	0.917051	0.857143	0.887097	0.775587	0.912103
440	34	39	178	183	0.898618	0.866359	0.882488	0.765375	0.910818
441	36	40	177	181	0.903226	0.866359	0.884793	0.770109	0.912676
442	41	39	178	176	0.917051	0.861751	0.889401	0.779995	0.908885
443	36	40	177	181	0.898618	0.866359	0.882488	0.765375	0.910935
444	32	45	172	185	0.912442	0.852535	0.882488	0.766353	0.908344
445	42	42	175	175	0.898618	0.861751	0.880184	0.760886	0.914385
446	40	50	167	177	0.907834	0.861751	0.884793	0.770404	0.911901
447	43	46	171	174	0.898618	0.870968	0.884793	0.76988	0.908227
448	38	51	166	179	0.889401	0.880184	0.884793	0.769618	0.907441
449	38	53	164	179	0.907834	0.857143	0.882488	0.765962	0.908046
450	40	49	168	177	0.898618	0.866359	0.882488	0.765375	0.907431
451	39	52	165	178	0.898618	0.866359	0.882488	0.765375	0.907749
452	37	54	163	180	0.907834	0.866359	0.887097	0.77486	0.915055
453	45	57	160	172	0.898618	0.870968	0.884793	0.76988	0.916637
454	47	55	162	170	0.912442	0.857143	0.884793	0.770765	0.910106
455	48	56	161	169	0.921659	0.847926	0.884793	0.771686	0.916605
456	51	60	157	166	0.907834	0.852535	0.880184	0.761534	0.905976
457	54	66	151	163	0.917051	0.852535	0.884793	0.771192	0.907622
458	63	77	140	154	0.903226	0.866359	0.884793	0.770109	0.911179
459	75	86	131	142	0.898618	0.866359	0.882488	0.765375	0.911349
460	89	99	118	128	0.875576	0.852535	0.864055	0.728304	0.9115
